# Supplementary material for: Δ8-THC Protects against Amyloid Beta Toxicity Modulating ER Stress In Vitro: A Transcriptomic Analysis
Source: Int J Mol Sci. 2023 Apr 2;24(7):6598. doi: 10.3390/ijms24076598 (PMC10095455; doi:10.3390/ijms24076598)
Supplement: Supplementary file 1 [file ijms-24-06598-s001.zip]

Archive with 1 entries (1 files):
- ijms-2259364-supplementary.pdf
